# Supplementary material for: Genome Analysis of a Novel Clade b Betabaculovirus Isolated from the Legume Pest Matsumuraeses phaseoli (Lepidoptera: Tortricidae)
Source: Viruses. 2020 Sep 23;12(10):1068. doi: 10.3390/v12101068 (PMC7650775; doi:10.3390/v12101068)
Supplement: Supplementary file 1 [file viruses-12-01068-s001.zip]

Archive with 6 entries (6 files):
- FigureS1_SNP_of_the_sequenced_MaphGV_isolate.pdf
- Table_S1_primers_used_in_this_study.xlsx
- Table_S2_core_genes_of_108_sequenced_baculovirus_genomes.csv
- Table_S3_K2P_pairwise_distances_of_selected_GVs.xlsx
- Table_S4_drs_in_MaphGV.csv
- Table_S5_iap_genes_of_selected_species.csv
