# Supplementary material for: Genome Analysis of a Novel Clade b Betabaculovirus Isolated from the Legume Pest Matsumuraeses phaseoli (Lepidoptera: Tortricidae)
Source: Viruses. 2020 Sep 23;12(10):1068. doi: 10.3390/v12101068 (PMC7650775; doi:10.3390/v12101068)
Supplement: Supplementary file 1 [file viruses-12-01068-s001.zip › Table_S1_primers_used_in_this_study.xlsx]

## Sheet: Table_S1_primers
lepidopteran COI primers
primer name	5' to 3'	target fragment length (bp)
LepF	ATTCAACCAATCATAAAGATATTGG	658
LepR	TAAACTTCTGGATGTCCAAAAAATCA	658
primers to vertify ambiguous regions
primer name	5' to 3'	target site in MaphGV genome (bp)
5-1R	GCGCGAGTATTCTGCATTTATTCT	92898
6-1F	GGCGGTATGCAGGGGTAGATTAGT	91224
7-1R	GGACTATTTGGCCGTTCTGGATG	47427
7-4R	CTCGGCTTCGGTCAAAACTCCACT	46937
