# Supplementary material for: Genome Analysis of a Novel Clade b Betabaculovirus Isolated from the Legume Pest Matsumuraeses phaseoli (Lepidoptera: Tortricidae)
Source: Viruses. 2020 Sep 23;12(10):1068. doi: 10.3390/v12101068 (PMC7650775; doi:10.3390/v12101068)
Supplement: Supplementary file 1 [file viruses-12-01068-s001.zip › Table_S3_K2P_pairwise_distances_of_selected_GVs.xlsx]

## Sheet: granulin
	CpGV	CrleGV	PrGV	DisaGV	MaphGV
CpGV	0	0.163173	0.257444	0.258421	0.165915
CrleGV	0.163173	0	0.265033	0.253372	0.217075
PrGV	0.257444	0.265033	0	0.325621	0.25433
DisaGV	0.258421	0.253372	0.325621	0	0.291053
MaphGV	0.165915	0.217075	0.25433	0.291053	0

## Sheet: lef-8
	CpGV	CrleGV	PrGV	DisaGV	MaphGV
CpGV	0	0.345861	0.38244	0.419199	0.375755
CrleGV	0.345861	0	0.373498	0.420314	0.376978
PrGV	0.38244	0.373498	0	0.383696	0.354467
DisaGV	0.419199	0.420314	0.383696	0	0.426558
MaphGV	0.375755	0.376978	0.354467	0.426558	0

## Sheet: lef-9
	CpGV	CrleGV	PrGV	DisaGV	MaphGV
CpGV	0	0.368925	0.375131	0.405847	0.377641
CrleGV	0.368925	0	0.363063	0.40372	0.343287
PrGV	0.375131	0.363063	0	0.388466	0.326713
DisaGV	0.405847	0.40372	0.388466	0	0.379868
MaphGV	0.377641	0.343287	0.326713	0.379868	0
