# Supplementary material for: Genome Analysis of a Novel Clade b Betabaculovirus Isolated from the Legume Pest Matsumuraeses phaseoli (Lepidoptera: Tortricidae)
Source: Viruses. 2020 Sep 23;12(10):1068. doi: 10.3390/v12101068 (PMC7650775; doi:10.3390/v12101068)
Supplement: Supplementary file 1 [file viruses-12-01068-s001.zip › Table_S4_drs_in_MaphGV.csv]

id	start	end	location	repeat unit sequence	repeat times	repeat type
dr1	17179	17322	pep-2 - vp80	CCTATAGCTAA	11	tandem
dr2	20772	21135	vp80 - orf25	TATATAAATTTTCTAAGTCCAGAAAAATATATATA	10.7	tandem
dr3	53107	53183	orf58 - orf59	ACGTAAACGTTAACATCA	4.3	tandem
dr4	77950	78385	orf88 - orf89	TAAAAAAATCAAACTTTATAT	4.9	tandem
