# Supplementary material for: Genome Analysis of a Novel Clade b Betabaculovirus Isolated from the Legume Pest Matsumuraeses phaseoli (Lepidoptera: Tortricidae)
Source: Viruses. 2020 Sep 23;12(10):1068. doi: 10.3390/v12101068 (PMC7650775; doi:10.3390/v12101068)
Supplement: Supplementary file 1 [file viruses-12-01068-s001.zip › Table_S5_iap_genes_of_selected_species.csv]

accession id	annotation	Virus taxon
P41454.1	RecName: Full=Probable apoptosis inhibitor 2; AltName: Full=IAP-2
P41437.1	RecName: Full=E3 ubiquitin-protein ligase IAP-3; AltName: Full=IAP-3; AltName: Full=RING-type E3 ubiquitin transferase IAP-3
AAC59073.1	inhibitor of apoptosis protein-2	Orgyia pseudotsugata multiple nucleopolyhedrovirus
AAD45937.1	putative inhibitor of apoptosis protein	Trichoplusia ni granulovirus
NP_054056.1	apoptosis inhibitor	Autographa californica nucleopolyhedrovirus
NP_042727.1	IAP homolog	African swine fever virus
NP_046197.1	inhibitor of apoptosis protein 1	Orgyia pseudotsugata multiple nucleopolyhedrovirus
NP_046262.1	inhibitor of apoptosis protein 4	Orgyia pseudotsugata multiple nucleopolyhedrovirus
NP_048319.1	ORF MSV248 putative inhibitor of apoptosis protein (IAP) similar to Orgyia pseudotsugata NPV GB:U75930	Melanoplus sanguinipes entomopoxvirus
NP_075172.1	iap-3	Helicoverpa armigera nucleopolyhedrovirus G4
NP_148900.1	ORF116 IAP-5	Cydia pomonella granulovirus
NP_173164.1	IAP-like protein 1	Arabidopsis thaliana
NP_203195.1	IAP-3	Epiphyas postvittana nucleopolyhedrovirus
NP_203202.1	IAP-1	Epiphyas postvittana nucleopolyhedrovirus
NP_203232.1	iap-2	Epiphyas postvittana nucleopolyhedrovirus
NP_203261.1	IAP-4	Epiphyas postvittana nucleopolyhedrovirus
NP_258332.1	apoptosis inhibitor	Spodoptera litura nucleopolyhedrovirus
NP_663251.1	inhibitor of apoptosis 1	Phthorimaea operculella granulovirus
NP_663273.1	inhibitor of apoptosis 5	Phthorimaea operculella granulovirus
NP_689283.1	putative IAP-2	Mamestra configurata nucleopolyhedrovirus B
AAO16211.1	inhibitor of apoptosis IAP	Spodoptera littoralis nucleopolyhedrovirus
NP_818684.1	inhibitor of apoptosis protein 4	Adoxophyes honmai nucleopolyhedrovirus
NP_872553.1	iap-5	Adoxophyes orana granulovirus
P47732.2	RecName: Full=Apoptosis inhibitor 193R
NP_891863.1	iap-3	Cryptophlebia leucotreta granulovirus
NP_891932.1	iap	Cryptophlebia leucotreta granulovirus
NP_891953.1	iap-5	Cryptophlebia leucotreta granulovirus
YP_025208.1	inhibitor of apoptosis protein	Neodiprion lecontei nucleopolyhedrovirus
YP_308948.1	ihibitor of apoptosis 2 (iap-2)	Trichoplusia ni single nucleopolyhedrovirus
YP_473302.1	IAP1	Hyphantria cunea nucleopolyhedrovirus
YP_529765.1	IAP-2	Agrotis segetum nucleopolyhedrovirus A
YP_611051.1	iap-2	Antheraea pernyi nucleopolyhedrovirus
YP_611079.1	iap-1	Antheraea pernyi nucleopolyhedrovirus
YP_654516.1	IAP-5	Choristoneura fumiferana granulovirus
YP_667869.1	inhibitor of apoptosis	Neodiprion abietis NPV
YP_803434.1	inhibitor of apoptosis protein 1	Anticarsia gemmatalis nucleopolyhedrovirus
YP_874247.1	Iap-2	Ectropis obliqua nucleopolyhedrovirus
YP_950748.1	inhibitor of apoptosis-1	Maruca vitrata nucleopolyhedrovirus
YP_001257057.1	iap-5	Spodoptera litura granulovirus
YP_001649121.1	inhibitor of apoptosis-5	Helicoverpa armigera granulovirus
YP_001650953.1	inhibitor of apoptosis protein 2	Orgyia leucostigma nucleopolyhedrovirus
YP_001883406.1	inhibitor of apoptosis protein	Musca domestica salivary gland hypertrophy virus
ACD84806.1	inhibitor of apoptosis	Trichoplusia ni single nucleopolyhedrovirus
YP_002321445.1	iap-3	Oryctes rhinoceros nudivirus
YP_002332638.1	Iap-2	Helicoverpa armigera multiple nucleopolyhedrovirus
YP_002332813.1	IAP-3	Spodoptera litura nucleopolyhedrovirus II
YP_002854652.1	IAP-1	Euproctis pseudoconspersa nucleopolyhedrovirus
YP_003429403.1	IAP-1	Artogeia rapae granulovirus
ADD24831.1	ORF105	Chlamys acute necrobiotic virus
YP_004956760.1	orf12 gene product	Helicoverpa zea nudivirus 2
YP_004956763.1	orf15 gene product	Helicoverpa zea nudivirus 2
AFN21033.1	IAP2	Bombyx mori nucleopolyhedrovirus
AFN21132.1	IAP1	Bombyx mori nucleopolyhedrovirus
AFP33715.1	putative inhibition of apoptosis protein 3	Macrobrachium nudivirus CN-SL2011
YP_006908651.1	putative inhibitor of apoptosis protein	Abalone herpesvirus Victoria/AUS/2009
YP_006908619.1	inhibitor of apoptosis 5	Epinotia aporema granulovirus
YP_007250437.1	iap-1 protein	Thysanoplusia orichalcea nucleopolyhedrovirus
AGE61301.1	IAP-3	Chrysodeixis chalcites nucleopolyhedrovirus
AGS18854.1	IAP-5	Pieris rapae granulovirus
YP_008378614.1	IAP-1	Choristoneura occidentalis alphabaculovirus
YP_008378278.1	iap2	Hemileuca sp. nucleopolyhedrovirus
AHC31130.1	hypothetical protein	Ostreid herpesvirus 1
AHC69580.1	IAP-2	Lymantria dispar multiple nucleopolyhedrovirus
YP_008992143.1	iap4	Choristoneura murinana nucleopolyhedrovirus
YP_009001870.1	IAP-3	Buzura suppressaria nucleopolyhedrovirus
YP_009046722.1	Inhibitor of apoptosis protein	Armadillidium vulgare iridescent virus
YP_009051944.1	IAP	Penaeus monodon nudivirus
AIU37227.1	ORF17 iap-3	Cydia pomonella granulovirus
AIU37301.1	ORF94 iap	Cydia pomonella granulovirus
AIZ48674.1	iap-3	Agrotis segetum nucleopolyhedrovirus B
